# Supplementary material for: Abscopal Effect and Drug-Induced Xenogenization: A Strategic Alliance in Cancer Treatment?
Source: Int J Mol Sci. 2021 Oct 1;22(19):10672. doi: 10.3390/ijms221910672 (PMC8509363; doi:10.3390/ijms221910672)
Supplement: Supplementary file 1 [file ijms-22-10672-s001.zip]

Archive with 1 entries (1 files):
- ijms-1350957-Supplementary Materials.pdf
